# Supplementary material for: A combined strategy of neuropeptide prediction and tandem mass spectrometry identifies evolutionarily conserved ancient neuropeptides in the sea anemone Nematostella vectensis
Source: PLoS One. 2019 Sep 23;14(9):e0215185. doi: 10.1371/journal.pone.0215185 (PMC6756747; doi:10.1371/journal.pone.0215185)
Supplement: S1 File — Original output files of SignalP analysis on identified neuropeptide precursor proteins. (ZIP) [file pone.0215185.s001.zip]

Archive with 7 entries (7 files):
- signalP/1_HIRamide_output_all_results.zip
- signalP/2_PRGamide_output_all_results.zip
- signalP/3_QWamide1_output_all_results.zip
- signalP/4_QWamide2_output_all_results.zip
- signalP/5_RFamide_output_all_results.zip
- signalP/6_RPamide_output_all_results.zip
- signalP/7_RHamide_output_all_results.zip
