# Supplementary material for: A combined strategy of neuropeptide prediction and tandem mass spectrometry identifies evolutionarily conserved ancient neuropeptides in the sea anemone Nematostella vectensis
Source: PLoS One. 2019 Sep 23;14(9):e0215185. doi: 10.1371/journal.pone.0215185 (PMC6756747; doi:10.1371/journal.pone.0215185)
Supplement: S1 Table — (TSV) [file pone.0215185.s003.tsv]

Peptide name	Species	Peptide sequence	Structural hallmarks	N-terminal flanking sequence ("."denotes the N-terminus residue of mature neuropeptide)	C-terminal flanking sequence ("."denotes the C-terminus residue of mature neuropeptide)	GenBank accession number	Amino acid sequence of precursor		References
LWamide I	Actinia equina	QHGLW	C-terminal amide, N-terminal Pyroglutamate	SADA.	.GKRQ	Q16998	RSADAQQHGLWGKRQNPGLWGRSADAQQHGLWGKRQNPGLWGRSAEPGQPGLWGKRQNPGLWGRSAEPLQPGLWGKRQNPGLWGRSADAQQPGLWGKRQDLDIGMWGKRQKAGLWGRSADPGQLGLWGKRRSRIGLWGRSYEPPQFEDLEDLKKKSAIPKPSEQ		Gajewski,M., Leitz,T., Schlossherr,J. and Plickert,G. LWamides from Cnidaria constitute a novel family of neuropeptides with morphogenetic activity. Roux's Arch. Dev. Biol. 205, 232-242 (1996)
LWamide II	Actinia equina	QNPGLW	C-terminal amide, N-terminal Pyroglutamate, N-terminal Proline	WGKR.	.GRSA	Q16998	RSADAQQHGLWGKRQNPGLWGRSADAQQHGLWGKRQNPGLWGRSAEPGQPGLWGKRQNPGLWGRSAEPLQPGLWGKRQNPGLWGRSADAQQPGLWGKRQDLDIGMWGKRQKAGLWGRSADPGQLGLWGKRRSRIGLWGRSYEPPQFEDLEDLKKKSAIPKPSEQ		Gajewski,M., Leitz,T., Schlossherr,J. and Plickert,G. LWamides from Cnidaria constitute a novel family of neuropeptides with morphogenetic activity. Roux's Arch. Dev. Biol. 205, 232-242 (1996)
LWamide III	Actinia equina	PGLW	C-terminal amide	EPGQ.	.GKRQ	Q16998	RSADAQQHGLWGKRQNPGLWGRSADAQQHGLWGKRQNPGLWGRSAEPGQPGLWGKRQNPGLWGRSAEPLQPGLWGKRQNPGLWGRSADAQQPGLWGKRQDLDIGMWGKRQKAGLWGRSADPGQLGLWGKRRSRIGLWGRSYEPPQFEDLEDLKKKSAIPKPSEQ		Gajewski,M., Leitz,T., Schlossherr,J. and Plickert,G. LWamides from Cnidaria constitute a novel family of neuropeptides with morphogenetic activity. Roux's Arch. Dev. Biol. 205, 232-242 (1996)
LWamide IV	Actinia equina	QKAGLW	C-terminal amide, N-terminal Pyroglutamate	WGKR.	.GRSA	Q16998	RSADAQQHGLWGKRQNPGLWGRSADAQQHGLWGKRQNPGLWGRSAEPGQPGLWGKRQNPGLWGRSAEPLQPGLWGKRQNPGLWGRSADAQQPGLWGKRQDLDIGMWGKRQKAGLWGRSADPGQLGLWGKRRSRIGLWGRSYEPPQFEDLEDLKKKSAIPKPSEQ		Gajewski,M., Leitz,T., Schlossherr,J. and Plickert,G. LWamides from Cnidaria constitute a novel family of neuropeptides with morphogenetic activity. Roux's Arch. Dev. Biol. 205, 232-242 (1996)
LWamide V	Actinia equina	LGLW	C-terminal amide	DPGQ.	.GKRR	Q16998	RSADAQQHGLWGKRQNPGLWGRSADAQQHGLWGKRQNPGLWGRSAEPGQPGLWGKRQNPGLWGRSAEPLQPGLWGKRQNPGLWGRSADAQQPGLWGKRQDLDIGMWGKRQKAGLWGRSADPGQLGLWGKRRSRIGLWGRSYEPPQFEDLEDLKKKSAIPKPSEQ		Gajewski,M., Leitz,T., Schlossherr,J. and Plickert,G. LWamides from Cnidaria constitute a novel family of neuropeptides with morphogenetic activity. Roux's Arch. Dev. Biol. 205, 232-242 (1996)
LWamide VI	Actinia equina	RSRIGLW	C-terminal amide	WGKR.	.GRSY	Q16998	RSADAQQHGLWGKRQNPGLWGRSADAQQHGLWGKRQNPGLWGRSAEPGQPGLWGKRQNPGLWGRSAEPLQPGLWGKRQNPGLWGRSADAQQPGLWGKRQDLDIGMWGKRQKAGLWGRSADPGQLGLWGKRRSRIGLWGRSYEPPQFEDLEDLKKKSAIPKPSEQ		Gajewski,M., Leitz,T., Schlossherr,J. and Plickert,G. LWamides from Cnidaria constitute a novel family of neuropeptides with morphogenetic activity. Roux's Arch. Dev. Biol. 205, 232-242 (1996)
Metamorphosin A	Actinia equina	QPGLW	C-terminal amide, N-terminal Pyroglutamate, N-terminal Proline	ADAQ.	.GKRQ	Q16998	RSADAQQHGLWGKRQNPGLWGRSADAQQHGLWGKRQNPGLWGRSAEPGQPGLWGKRQNPGLWGRSAEPLQPGLWGKRQNPGLWGRSADAQQPGLWGKRQDLDIGMWGKRQKAGLWGRSADPGQLGLWGKRRSRIGLWGRSYEPPQFEDLEDLKKKSAIPKPSEQ		Gajewski,M., Leitz,T., Schlossherr,J. and Plickert,G. LWamides from Cnidaria constitute a novel family of neuropeptides with morphogenetic activity. Roux's Arch. Dev. Biol. 205, 232-242 (1996)
IWamide	Anemonia sulcata	ERIGIW	C-terminal amide	GKRQ.	.GRSA	Q17093	KRQQPGLWGRSADPQQAGLWGKRQQPGLWGRSADPQQAGLWGKRQNPGLWGRSADPQQAGLWGKRQHPGLWGRSADPQQAGLWGRSAGSGKRQERIGIWGRSAEPPQYKELEDLKQKSAIPKAKPQ		Gajewski,M., Leitz,T., Schlossherr,J. and Plickert,G. LWamides from Cnidaria constitute a novel family of neuropeptides with morphogenetic activity. Roux's Arch. Dev. Biol. 205, 232-242 (1996)
LWamide I	Anemonia sulcata	QAGLW	C-terminal amide, N-terminal Pyroglutamate	ADPQ.	.GKRQ	Q17093	KRQQPGLWGRSADPQQAGLWGKRQQPGLWGRSADPQQAGLWGKRQNPGLWGRSADPQQAGLWGKRQHPGLWGRSADPQQAGLWGRSAGSGKRQERIGIWGRSAEPPQYKELEDLKQKSAIPKAKPQ		Gajewski,M., Leitz,T., Schlossherr,J. and Plickert,G. LWamides from Cnidaria constitute a novel family of neuropeptides with morphogenetic activity. Roux's Arch. Dev. Biol. 205, 232-242 (1996)
LWamide II a	Anemonia sulcata	QNPGLW	C-terminal amide, N-terminal Pyroglutamate, N-terminal Proline	WGKR.	.GRSA	Q17093	KRQQPGLWGRSADPQQAGLWGKRQQPGLWGRSADPQQAGLWGKRQNPGLWGRSADPQQAGLWGKRQHPGLWGRSADPQQAGLWGRSAGSGKRQERIGIWGRSAEPPQYKELEDLKQKSAIPKAKPQ		Gajewski,M., Leitz,T., Schlossherr,J. and Plickert,G. LWamides from Cnidaria constitute a novel family of neuropeptides with morphogenetic activity. Roux's Arch. Dev. Biol. 205, 232-242 (1996)
Metamorphosin A	Anemonia sulcata	QQPGLW	C-terminal amide, N-terminal Pyroglutamate, N-terminal Proline	WGKR.	.GRSA	Q17093	KRQQPGLWGRSADPQQAGLWGKRQQPGLWGRSADPQQAGLWGKRQNPGLWGRSADPQQAGLWGKRQHPGLWGRSADPQQAGLWGRSAGSGKRQERIGIWGRSAEPPQYKELEDLKQKSAIPKAKPQ		Gajewski,M., Leitz,T., Schlossherr,J. and Plickert,G. LWamides from Cnidaria constitute a novel family of neuropeptides with morphogenetic activity. Roux's Arch. Dev. Biol. 205, 232-242 (1996)
Antho-RFamide	Anthopleura elegantissima	QGRF	C-terminal amide, N-terminal Pyroglutamate	[GA][RE][EA][LAFD].	.GR[EN][LAFD]	Q16992	MALKCHLVLLAITLLLAQCSGSVDKKDSTTNHLDEKKTDSTEAHIVQETDALKENSYLGAEEESKEEDKKRSAAPQQPGLWGKRQKIGLWGRSADAGQPGLWGKRQSPGLWGRSADAGQPGLWGKRQNPGLWGRSADAGQPGLWGKRQNPGLWGRSADAGQPGLWGKRQNPGLWGRSADARQPGLWGKREIYALWGGKRQNPGLWGRSADPGQPGLWGKRELVGLWGGKRQNPGLWGRSAEAGQPGLWGKRQKIGLWGRSADPLQPGLWGKRQNPGLWGRSADPQQPGLWGKRQNPGLWGRSADPQQPGLWGKRQNPGLWGRSADPQQPGLWGKRQNPGLWGRSADPQQPGLWGKSPGLWGRSADPQQPGLWGKRQNPGFWGRSADPQQPGLWGKRQNP…		Leviev,I. and Grimmelikhuijzen,C.J. Molecular cloning of a preprohormone from sea anemones containing numerous copies of a metamorphosis-inducing neuropeptide: a likely role for dipeptidyl aminopeptidase in neuropeptide precursor processing. Proc. Natl. Acad. Sci. U.S.A. 92 (25), 11647-11651 (1995)
LWamide I	Anthopleura elegantissima	QNPGLW	C-terminal amide, N-terminal Pyroglutamate, N-terminal Proline	WGKR.	.GRSA	Q16992	MALKCHLVLLAITLLLAQCSGSVDKKDSTTNHLDEKKTDSTEAHIVQETDALKENSYLGAEEESKEEDKKRSAAPQQPGLWGKRQKIGLWGRSADAGQPGLWGKRQSPGLWGRSADAGQPGLWGKRQNPGLWGRSADAGQPGLWGKRQNPGLWGRSADAGQPGLWGKRQNPGLWGRSADARQPGLWGKREIYALWGGKRQNPGLWGRSADPGQPGLWGKRELVGLWGGKRQNPGLWGRSAEAGQPGLWGKRQKIGLWGRSADPLQPGLWGKRQNPGLWGRSADPQQPGLWGKRQNPGLWGRSADPQQPGLWGKRQNPGLWGRSADPQQPGLWGKRQNPGLWGRSADPQQPGLWGKSPGLWGRSADPQQPGLWGKRQNPGFWGRSADPQQPGLWGKRQNP…		Leviev,I. and Grimmelikhuijzen,C.J. Molecular cloning of a preprohormone from sea anemones containing numerous copies of a metamorphosis-inducing neuropeptide: a likely role for dipeptidyl aminopeptidase in neuropeptide precursor processing. Proc. Natl. Acad. Sci. U.S.A. 92 (25), 11647-11651 (1995)
LWamide III	Anthopleura elegantissima	QPGLW	C-terminal amide, N-terminal Pyroglutamate, N-terminal Proline	ADAG.	.GKRQ	Q16992	MALKCHLVLLAITLLLAQCSGSVDKKDSTTNHLDEKKTDSTEAHIVQETDALKENSYLGAEEESKEEDKKRSAAPQQPGLWGKRQKIGLWGRSADAGQPGLWGKRQSPGLWGRSADAGQPGLWGKRQNPGLWGRSADAGQPGLWGKRQNPGLWGRSADAGQPGLWGKRQNPGLWGRSADARQPGLWGKREIYALWGGKRQNPGLWGRSADPGQPGLWGKRELVGLWGGKRQNPGLWGRSAEAGQPGLWGKRQKIGLWGRSADPLQPGLWGKRQNPGLWGRSADPQQPGLWGKRQNPGLWGRSADPQQPGLWGKRQNPGLWGRSADPQQPGLWGKRQNPGLWGRSADPQQPGLWGKSPGLWGRSADPQQPGLWGKRQNPGFWGRSADPQQPGLWGKRQNP…		Leviev,I. and Grimmelikhuijzen,C.J. Molecular cloning of a preprohormone from sea anemones containing numerous copies of a metamorphosis-inducing neuropeptide: a likely role for dipeptidyl aminopeptidase in neuropeptide precursor processing. Proc. Natl. Acad. Sci. U.S.A. 92 (25), 11647-11651 (1995)
LWamide IV	Anthopleura elegantissima	QKIGLW	C-terminal amide, N-terminal Pyroglutamate	WGKR.	.GRSA	Q16992	MALKCHLVLLAITLLLAQCSGSVDKKDSTTNHLDEKKTDSTEAHIVQETDALKENSYLGAEEESKEEDKKRSAAPQQPGLWGKRQKIGLWGRSADAGQPGLWGKRQSPGLWGRSADAGQPGLWGKRQNPGLWGRSADAGQPGLWGKRQNPGLWGRSADAGQPGLWGKRQNPGLWGRSADARQPGLWGKREIYALWGGKRQNPGLWGRSADPGQPGLWGKRELVGLWGGKRQNPGLWGRSAEAGQPGLWGKRQKIGLWGRSADPLQPGLWGKRQNPGLWGRSADPQQPGLWGKRQNPGLWGRSADPQQPGLWGKRQNPGLWGRSADPQQPGLWGKRQNPGLWGRSADPQQPGLWGKSPGLWGRSADPQQPGLWGKRQNPGFWGRSADPQQPGLWGKRQNP…		Leviev,I. and Grimmelikhuijzen,C.J. Molecular cloning of a preprohormone from sea anemones containing numerous copies of a metamorphosis-inducing neuropeptide: a likely role for dipeptidyl aminopeptidase in neuropeptide precursor processing. Proc. Natl. Acad. Sci. U.S.A. 92 (25), 11647-11651 (1995)
LWamide IX	Anthopleura elegantissima	QLGLW	C-terminal amide, N-terminal Pyroglutamate	AGSG.	.GKRQ	Q16992	MALKCHLVLLAITLLLAQCSGSVDKKDSTTNHLDEKKTDSTEAHIVQETDALKENSYLGAEEESKEEDKKRSAAPQQPGLWGKRQKIGLWGRSADAGQPGLWGKRQSPGLWGRSADAGQPGLWGKRQNPGLWGRSADAGQPGLWGKRQNPGLWGRSADAGQPGLWGKRQNPGLWGRSADARQPGLWGKREIYALWGGKRQNPGLWGRSADPGQPGLWGKRELVGLWGGKRQNPGLWGRSAEAGQPGLWGKRQKIGLWGRSADPLQPGLWGKRQNPGLWGRSADPQQPGLWGKRQNPGLWGRSADPQQPGLWGKRQNPGLWGRSADPQQPGLWGKRQNPGLWGRSADPQQPGLWGKSPGLWGRSADPQQPGLWGKRQNPGFWGRSADPQQPGLWGKRQNP…		Leviev,I. and Grimmelikhuijzen,C.J. Molecular cloning of a preprohormone from sea anemones containing numerous copies of a metamorphosis-inducing neuropeptide: a likely role for dipeptidyl aminopeptidase in neuropeptide precursor processing. Proc. Natl. Acad. Sci. U.S.A. 92 (25), 11647-11651 (1995)
LWamide V	Anthopleura elegantissima	QPGLW	C-terminal amide, N-terminal Pyroglutamate, N-terminal Proline	ADPL.	.GKRQ	Q16992	MALKCHLVLLAITLLLAQCSGSVDKKDSTTNHLDEKKTDSTEAHIVQETDALKENSYLGAEEESKEEDKKRSAAPQQPGLWGKRQKIGLWGRSADAGQPGLWGKRQSPGLWGRSADAGQPGLWGKRQNPGLWGRSADAGQPGLWGKRQNPGLWGRSADAGQPGLWGKRQNPGLWGRSADARQPGLWGKREIYALWGGKRQNPGLWGRSADPGQPGLWGKRELVGLWGGKRQNPGLWGRSAEAGQPGLWGKRQKIGLWGRSADPLQPGLWGKRQNPGLWGRSADPQQPGLWGKRQNPGLWGRSADPQQPGLWGKRQNPGLWGRSADPQQPGLWGKRQNPGLWGRSADPQQPGLWGKSPGLWGRSADPQQPGLWGKRQNPGFWGRSADPQQPGLWGKRQNP…		Leviev,I. and Grimmelikhuijzen,C.J. Molecular cloning of a preprohormone from sea anemones containing numerous copies of a metamorphosis-inducing neuropeptide: a likely role for dipeptidyl aminopeptidase in neuropeptide precursor processing. Proc. Natl. Acad. Sci. U.S.A. 92 (25), 11647-11651 (1995)
LWamide VI	Anthopleura elegantissima	QPGLW	C-terminal amide, N-terminal Pyroglutamate, N-terminal Proline	ADAR.	.GKRE	Q16992	MALKCHLVLLAITLLLAQCSGSVDKKDSTTNHLDEKKTDSTEAHIVQETDALKENSYLGAEEESKEEDKKRSAAPQQPGLWGKRQKIGLWGRSADAGQPGLWGKRQSPGLWGRSADAGQPGLWGKRQNPGLWGRSADAGQPGLWGKRQNPGLWGRSADAGQPGLWGKRQNPGLWGRSADARQPGLWGKREIYALWGGKRQNPGLWGRSADPGQPGLWGKRELVGLWGGKRQNPGLWGRSAEAGQPGLWGKRQKIGLWGRSADPLQPGLWGKRQNPGLWGRSADPQQPGLWGKRQNPGLWGRSADPQQPGLWGKRQNPGLWGRSADPQQPGLWGKRQNPGLWGRSADPQQPGLWGKSPGLWGRSADPQQPGLWGKRQNPGFWGRSADPQQPGLWGKRQNP…		Leviev,I. and Grimmelikhuijzen,C.J. Molecular cloning of a preprohormone from sea anemones containing numerous copies of a metamorphosis-inducing neuropeptide: a likely role for dipeptidyl aminopeptidase in neuropeptide precursor processing. Proc. Natl. Acad. Sci. U.S.A. 92 (25), 11647-11651 (1995)
LWamide VII	Anthopleura elegantissima	QSPGLW	C-terminal amide, N-terminal Pyroglutamate, N-terminal Proline	WGKR.	.GRSA	Q16992	MALKCHLVLLAITLLLAQCSGSVDKKDSTTNHLDEKKTDSTEAHIVQETDALKENSYLGAEEESKEEDKKRSAAPQQPGLWGKRQKIGLWGRSADAGQPGLWGKRQSPGLWGRSADAGQPGLWGKRQNPGLWGRSADAGQPGLWGKRQNPGLWGRSADAGQPGLWGKRQNPGLWGRSADARQPGLWGKREIYALWGGKRQNPGLWGRSADPGQPGLWGKRELVGLWGGKRQNPGLWGRSAEAGQPGLWGKRQKIGLWGRSADPLQPGLWGKRQNPGLWGRSADPQQPGLWGKRQNPGLWGRSADPQQPGLWGKRQNPGLWGRSADPQQPGLWGKRQNPGLWGRSADPQQPGLWGKSPGLWGRSADPQQPGLWGKRQNPGFWGRSADPQQPGLWGKRQNP…		Leviev,I. and Grimmelikhuijzen,C.J. Molecular cloning of a preprohormone from sea anemones containing numerous copies of a metamorphosis-inducing neuropeptide: a likely role for dipeptidyl aminopeptidase in neuropeptide precursor processing. Proc. Natl. Acad. Sci. U.S.A. 92 (25), 11647-11651 (1995)
LWamide VIII	Anthopleura elegantissima	QSRIGLW	C-terminal amide, N-terminal Pyroglutamate	WGKR.	.GRSA	Q16992	MALKCHLVLLAITLLLAQCSGSVDKKDSTTNHLDEKKTDSTEAHIVQETDALKENSYLGAEEESKEEDKKRSAAPQQPGLWGKRQKIGLWGRSADAGQPGLWGKRQSPGLWGRSADAGQPGLWGKRQNPGLWGRSADAGQPGLWGKRQNPGLWGRSADAGQPGLWGKRQNPGLWGRSADARQPGLWGKREIYALWGGKRQNPGLWGRSADPGQPGLWGKRELVGLWGGKRQNPGLWGRSAEAGQPGLWGKRQKIGLWGRSADPLQPGLWGKRQNPGLWGRSADPQQPGLWGKRQNPGLWGRSADPQQPGLWGKRQNPGLWGRSADPQQPGLWGKRQNPGLWGRSADPQQPGLWGKSPGLWGRSADPQQPGLWGKRQNPGFWGRSADPQQPGLWGKRQNP…		Leviev,I. and Grimmelikhuijzen,C.J. Molecular cloning of a preprohormone from sea anemones containing numerous copies of a metamorphosis-inducing neuropeptide: a likely role for dipeptidyl aminopeptidase in neuropeptide precursor processing. Proc. Natl. Acad. Sci. U.S.A. 92 (25), 11647-11651 (1995)
Metamorphosin A	Anthopleura elegantissima	QQPGLW	C-terminal amide, N-terminal Pyroglutamate, N-terminal Proline	SAAP.	.GKRQ	Q16992	MALKCHLVLLAITLLLAQCSGSVDKKDSTTNHLDEKKTDSTEAHIVQETDALKENSYLGAEEESKEEDKKRSAAPQQPGLWGKRQKIGLWGRSADAGQPGLWGKRQSPGLWGRSADAGQPGLWGKRQNPGLWGRSADAGQPGLWGKRQNPGLWGRSADAGQPGLWGKRQNPGLWGRSADARQPGLWGKREIYALWGGKRQNPGLWGRSADPGQPGLWGKRELVGLWGGKRQNPGLWGRSAEAGQPGLWGKRQKIGLWGRSADPLQPGLWGKRQNPGLWGRSADPQQPGLWGKRQNPGLWGRSADPQQPGLWGKRQNPGLWGRSADPQQPGLWGKRQNPGLWGRSADPQQPGLWGKSPGLWGRSADPQQPGLWGKRQNPGFWGRSADPQQPGLWGKRQNP…		Leviev,I. and Grimmelikhuijzen,C.J. Molecular cloning of a preprohormone from sea anemones containing numerous copies of a metamorphosis-inducing neuropeptide: a likely role for dipeptidyl aminopeptidase in neuropeptide precursor processing. Proc. Natl. Acad. Sci. U.S.A. 92 (25), 11647-11651 (1995)
Antho-RFamide	Calliactis parasitica	QGRF	C-terminal amide, N-terminal Pyroglutamate	[FR][GD][RE][ED].	.G[KR][RE][ELD]	Q01133	MLVAMTTASYVTILVTLLFHILTINAKTVTKRAKETNLEDDEPQYWRGRFAKDVVPQFWKGRFSDPQFWKGRFSDPQFWKGRFSSHGNKRRYVPGRYGREFQGRFGREFQGRFGREQGRFGREEDQGRFGREEDQGRFGREEQGRFGREEDQGRFGREEDQGRFGREEDQGRFGREEEQGRFGREEDQGRFGREEEQGRFGREEDQGRFGREEDQGRFGREEEQGRFGKRDEDQGRFGKREDQGRFGKRDEDQGRFGKRDEDQGRFGKREDQGRFGKREDQGRFGRELLAKLNKRTTSIQEDPQTRFRDVQMTRRNVAKKDKIEESNDEEANKS		Darmer,D., Schmutzler,C., Diekhoff,D. and Grimmelikhuijzen,C.J. Primary structure of the precursor for the sea anemone neuropeptide Antho-RFamide (less than Glu-Gly-Arg-Phe-NH2) Proc. Natl. Acad. Sci. U.S.A. 88 (6), 2555-2559 (1991)
FRamide-1	Hydra magnipapillata	IPTGTLIFR	C-terminal amide, N-terminal Proline	SIRS.	.GKKE	BAF80901	MYLRLLVVFFVLQISLQESNVRELDLGKLIEDYLAKENVRREEFLNKINTEILRYIYELENENKGKRRIEASADKNVLEKVLTEVPSIRESAMSKESNVNKVHNSLDSKSSIRSIPTGTLIFRGKKESNSNNENTSEQGAPGSLLFRGKKEPNLKENSKNETEASHGERLQQTERNFLVKTKEYIEKLLNSGEEIV		Hayakawa,E., Takahashi,T., Nishimiya-Fujisawa,C. and Fujisawa,T. A novel neuropeptide (FRamide) family identified by a peptidomic approach in Hydra magnipapillata. FEBS J. 274 (20), 5438-5448 (2007)
FRamide-2	Hydra magnipapillata	APGSLLFR	C-terminal amide, N-terminal Proline	SEQG.	.GKKE	BAF80901	MYLRLLVVFFVLQISLQESNVRELDLGKLIEDYLAKENVRREEFLNKINTEILRYIYELENENKGKRRIEASADKNVLEKVLTEVPSIRESAMSKESNVNKVHNSLDSKSSIRSIPTGTLIFRGKKESNSNNENTSEQGAPGSLLFRGKKEPNLKENSKNETEASHGERLQQTERNFLVKTKEYIEKLLNSGEEIV		Hayakawa,E., Takahashi,T., Nishimiya-Fujisawa,C. and Fujisawa,T. A novel neuropeptide (FRamide) family identified by a peptidomic approach in Hydra magnipapillata. FEBS J. 274 (20), 5438-5448 (2007)
Hym-0051	Hydra magnipapillata	NPYPGLW	C-terminal amide, N-terminal Proline	KRDS.	.GKKE	AAB37238	MGMFERKKIVLLVSLICVSQQATNVQDANSKSTSTELKVVKPQKRVTPVKDAEKLSILRTQDNSLDLNTNGEEVWDELTHNIPLEYIEKIYNELNQLAQNENRPKRLWGATAAINTDNLNPEVENELENKKNAPVIEKFERPIGLWHKDIETKNPENRLPLGLWGKDSEPLPIGLWGKDADVNDDLKKEPLPIGLWGKDTDSTRGDNKPNAYKGKLPIGLWGKDNALTNDLGKKNNGKDSGPPPGLWGKDSKPIPGLWGKDNGPMTGLWGKKDVGPPPGLWGKKDQPPIGMWGRAGKRDSNPYPGLWGKKEEELENVDKEIEEDSLEEFPACLLENPPCEIQEKRYNIDKSGPPPGLWGKRSEKYQMNKPPWRGGMWGRSEILENSVHDSKKTNTIDME…		Leviev,I., Williamson,M. and Grimmelikhuijzen,C.J. Molecular cloning of a preprohormone from Hydra magnipapillata containing multiple copies of Hydra-L Wamide (Leu-Trp-NH2) neuropeptides: evidence for processing at Ser and Asn residues. J. Neurochem. 68 (3), 1319-1325 (1997)
Hym-0053	Hydra magnipapillata	NPYPGLW	C-terminal amide, N-terminal Proline	KRDS.	.GKKE	AAB37238	MGMFERKKIVLLVSLICVSQQATNVQDANSKSTSTELKVVKPQKRVTPVKDAEKLSILRTQDNSLDLNTNGEEVWDELTHNIPLEYIEKIYNELNQLAQNENRPKRLWGATAAINTDNLNPEVENELENKKNAPVIEKFERPIGLWHKDIETKNPENRLPLGLWGKDSEPLPIGLWGKDADVNDDLKKEPLPIGLWGKDTDSTRGDNKPNAYKGKLPIGLWGKDNALTNDLGKKNNGKDSGPPPGLWGKDSKPIPGLWGKDNGPMTGLWGKKDVGPPPGLWGKKDQPPIGMWGRAGKRDSNPYPGLWGKKEEELENVDKEIEEDSLEEFPACLLENPPCEIQEKRYNIDKSGPPPGLWGKRSEKYQMNKPPWRGGMWGRSEILENSVHDSKKTNTIDME…		Leviev,I., Williamson,M. and Grimmelikhuijzen,C.J. Molecular cloning of a preprohormone from Hydra magnipapillata containing multiple copies of Hydra-L Wamide (Leu-Trp-NH2) neuropeptides: evidence for processing at Ser and Asn residues. J. Neurochem. 68 (3), 1319-1325 (1997)
Hym-0054	Hydra magnipapillata	GPMTGLW	C-terminal amide, N-terminal Proline	GKDN.	.GKKD	AAB37238	MGMFERKKIVLLVSLICVSQQATNVQDANSKSTSTELKVVKPQKRVTPVKDAEKLSILRTQDNSLDLNTNGEEVWDELTHNIPLEYIEKIYNELNQLAQNENRPKRLWGATAAINTDNLNPEVENELENKKNAPVIEKFERPIGLWHKDIETKNPENRLPLGLWGKDSEPLPIGLWGKDADVNDDLKKEPLPIGLWGKDTDSTRGDNKPNAYKGKLPIGLWGKDNALTNDLGKKNNGKDSGPPPGLWGKDSKPIPGLWGKDNGPMTGLWGKKDVGPPPGLWGKKDQPPIGMWGRAGKRDSNPYPGLWGKKEEELENVDKEIEEDSLEEFPACLLENPPCEIQEKRYNIDKSGPPPGLWGKRSEKYQMNKPPWRGGMWGRSEILENSVHDSKKTNTIDME…		Leviev,I., Williamson,M. and Grimmelikhuijzen,C.J. Molecular cloning of a preprohormone from Hydra magnipapillata containing multiple copies of Hydra-L Wamide (Leu-Trp-NH2) neuropeptides: evidence for processing at Ser and Asn residues. J. Neurochem. 68 (3), 1319-1325 (1997)
Hym-0176	Hydra magnipapillata	APFIFPGPKV	C-terminal amide, N-terminal Proline	RNHY.	.GRDV	BAA33852	MSKINKLTMYVFYALLVLNIYVVLSVNSLPFRDDEDTDNEIDGDISELENEYQTNQVYDYNKFKNQADLKIKARNHYAPFIFPGPKVGRDVNFHSVLSPSDESRKSFNNYHENGYRHDKPAFLFKGYKPGDQTQKNL		Yum,S., Takahashi,T., Hatta,M. and Fujisawa,T. The structure and expression of a preprohormone of a neuropeptide, Hym-176 in Hydra magnipapillata. FEBS Lett. 439 (1-2), 31-34 (1998)
Hym-0248	Hydra magnipapillata	EPLPIGLW	C-terminal amide, N-terminal Pyroglutamate, N-terminal Proline	GKDS.	.GKDA	AAB37238	MGMFERKKIVLLVSLICVSQQATNVQDANSKSTSTELKVVKPQKRVTPVKDAEKLSILRTQDNSLDLNTNGEEVWDELTHNIPLEYIEKIYNELNQLAQNENRPKRLWGATAAINTDNLNPEVENELENKKNAPVIEKFERPIGLWHKDIETKNPENRLPLGLWGKDSEPLPIGLWGKDADVNDDLKKEPLPIGLWGKDTDSTRGDNKPNAYKGKLPIGLWGKDNALTNDLGKKNNGKDSGPPPGLWGKDSKPIPGLWGKDNGPMTGLWGKKDVGPPPGLWGKKDQPPIGMWGRAGKRDSNPYPGLWGKKEEELENVDKEIEEDSLEEFPACLLENPPCEIQEKRYNIDKSGPPPGLWGKRSEKYQMNKPPWRGGMWGRSEILENSVHDSKKTNTIDME…		Leviev,I., Williamson,M. and Grimmelikhuijzen,C.J. Molecular cloning of a preprohormone from Hydra magnipapillata containing multiple copies of Hydra-L Wamide (Leu-Trp-NH2)neuropeptides: evidence for processing at Ser and Asn residues. J. Neurochem. 68 (3), 1319-1325 (1997)
Hym-0249	Hydra magnipapillata	KPIPGLW	C-terminal amide, N-terminal Proline	GKDS.	.GKDN	AAB37238	MGMFERKKIVLLVSLICVSQQATNVQDANSKSTSTELKVVKPQKRVTPVKDAEKLSILRTQDNSLDLNTNGEEVWDELTHNIPLEYIEKIYNELNQLAQNENRPKRLWGATAAINTDNLNPEVENELENKKNAPVIEKFERPIGLWHKDIETKNPENRLPLGLWGKDSEPLPIGLWGKDADVNDDLKKEPLPIGLWGKDTDSTRGDNKPNAYKGKLPIGLWGKDNALTNDLGKKNNGKDSGPPPGLWGKDSKPIPGLWGKDNGPMTGLWGKKDVGPPPGLWGKKDQPPIGMWGRAGKRDSNPYPGLWGKKEEELENVDKEIEEDSLEEFPACLLENPPCEIQEKRYNIDKSGPPPGLWGKRSEKYQMNKPPWRGGMWGRSEILENSVHDSKKTNTIDME…		Leviev,I., Williamson,M. and Grimmelikhuijzen,C.J. Molecular cloning of a preprohormone from Hydra magnipapillata containing multiple copies of Hydra-L Wamide (Leu-Trp-NH2)neuropeptides: evidence for processing at Ser and Asn residues. J. Neurochem. 68 (3), 1319-1325 (1997)
Hym-0331	Hydra magnipapillata	GPPPGLW	C-terminal amide, N-terminal Proline	GKDS.	.GKDS	AAB37238	MGMFERKKIVLLVSLICVSQQATNVQDANSKSTSTELKVVKPQKRVTPVKDAEKLSILRTQDNSLDLNTNGEEVWDELTHNIPLEYIEKIYNELNQLAQNENRPKRLWGATAAINTDNLNPEVENELENKKNAPVIEKFERPIGLWHKDIETKNPENRLPLGLWGKDSEPLPIGLWGKDADVNDDLKKEPLPIGLWGKDTDSTRGDNKPNAYKGKLPIGLWGKDNALTNDLGKKNNGKDSGPPPGLWGKDSKPIPGLWGKDNGPMTGLWGKKDVGPPPGLWGKKDQPPIGMWGRAGKRDSNPYPGLWGKKEEELENVDKEIEEDSLEEFPACLLENPPCEIQEKRYNIDKSGPPPGLWGKRSEKYQMNKPPWRGGMWGRSEILENSVHDSKKTNTIDME…		Leviev,I., Williamson,M. and Grimmelikhuijzen,C.J. Molecular cloning of a preprohormone from Hydra magnipapillata containing multiple copies of Hydra-L Wamide (Leu-Trp-NH2)neuropeptides: evidence for processing at Ser and Asn residues. J. Neurochem. 68 (3), 1319-1325 (1997)
Hym-0355	Hydra magnipapillata	FPQSFLPRG	C-terminal amide, N-terminal Pyroglutamate	SLGE.	.GKRD	BAA85005	MLSLTVATLLLITSIVMAMPNRDATDSNESDILNILDEYIVKVAEMTANEAKILNDVRNYYNDRSSKSLGEFPQSFLPRGGKRDARPRAGK		T. Takahashi, O. Koizumi, Y. Ariura, A. Romanovitch, T.C. Bosch, Y. Kobayakawa, S. Mohri, H.R. Bode, S. Yum, M. Hatta, T. Fujisawa A novel neuropeptide, Hym-355, positively regulates neuron differentiation in Hydra. Development 127, 997-1005 (2000)
Hym-0355 related	Hydra magnipapillata	DARPRA	C-terminal amide	GGKR.	.GK*	BAA85005	MLSLTVATLLLITSIVMAMPNRDATDSNESDILNILDEYIVKVAEMTANEAKILNDVRNYYNDRSSKSLGEFPQSFLPRGGKRDARPRAGK		T. Takahashi, O. Koizumi, Y. Ariura, A. Romanovitch, T.C. Bosch, Y. Kobayakawa, S. Mohri, H.R. Bode, S. Yum, M. Hatta, T. Fujisawa A novel neuropeptide, Hym-355, positively regulates neuron differentiation in Hydra. Development 127, 997-1005 (2000)
Hym-0357	Hydra magnipapillata	KPAFLFKGYK	C-terminal amide, N-terminal Proline	YRHD.	.GDQT	BAA33852	MSKINKLTMYVFYALLVLNIYVVLSVNSLPFRDDEDTDNEIDGDISELENEYQTNQVYDYNKFKNQADLKIKARNHYAPFIFPGPKVGRDVNFHSVLSPSDESRKSFNNYHENGYRHDKPAFLFKGYKPGDQTQKNL		Yum,S., Takahashi,T., Hatta,M. and Fujisawa,T. The structure and expression of a preprohormone of a neuropeptide, Hym-176 in Hydra magnipapillata. FEBS Lett. 439 (1-2), 31-34 (1998)
Hym-0370	Hydra magnipapillata	KPNAYKGKLPIGLW	C-terminal amide, N-terminal Proline	RGDN.	.GKDN	AAB37238	MGMFERKKIVLLVSLICVSQQATNVQDANSKSTSTELKVVKPQKRVTPVKDAEKLSILRTQDNSLDLNTNGEEVWDELTHNIPLEYIEKIYNELNQLAQNENRPKRLWGATAAINTDNLNPEVENELENKKNAPVIEKFERPIGLWHKDIETKNPENRLPLGLWGKDSEPLPIGLWGKDADVNDDLKKEPLPIGLWGKDTDSTRGDNKPNAYKGKLPIGLWGKDNALTNDLGKKNNGKDSGPPPGLWGKDSKPIPGLWGKDNGPMTGLWGKKDVGPPPGLWGKKDQPPIGMWGRAGKRDSNPYPGLWGKKEEELENVDKEIEEDSLEEFPACLLENPPCEIQEKRYNIDKSGPPPGLWGKRSEKYQMNKPPWRGGMWGRSEILENSVHDSKKTNTIDME…		Leviev,I., Williamson,M. and Grimmelikhuijzen,C.J.Molecular cloning of a preprohormone from Hydra magnipapillata containing multiple copies of Hydra-L Wamide (Leu-Trp-NH2) neuropeptides: evidence for processing at Ser and Asn residues J. Neurochem. 68 (3), 1319-1325 (1997)
Rfamide VI	Hydra magnipapillata	QLMRGRF	C-terminal amide	RYER.	.GREK	CAA72373	MLSNKKVELLFALVFVVVAVVRSEDKKLSLEDNKDVKRIVNDYLETKNGEQLMSGRFGKRETDEADSDDEDSSEYENEYDDELENQGLANARYERQLMRGRFGREKNAASNEDQWLGGRFGREAATQWFNGRFGRDIEGRFLPRFAKESNKPHLRGRFGRAVKL		Darmer,D., Hauser,F., Nothacker,H.P., Bosch,T.C., Williamson,M. and Grimmelikhuijzen,C.J. Three different prohormones yield a variety of Hydra-RFamide(Arg-Phe-NH2) neuropeptides in Hydra magnipapillata Biochem. J. 332 (PT 2), 403-412 (1998)
RFamide I	Hydra magnipapillata	QWLGGRF	C-terminal amide, N-terminal Pyroglutamate	SNED.	.GREA	CAA72373	MLSNKKVELLFALVFVVVAVVRSEDKKLSLEDNKDVKRIVNDYLETKNGEQLMSGRFGKRETDEADSDDEDSSEYENEYDDELENQGLANARYERQLMRGRFGREKNAASNEDQWLGGRFGREAATQWFNGRFGRDIEGRFLPRFAKESNKPHLRGRFGRAVKL		Darmer,D., Hauser,F., Nothacker,H.P., Bosch,T.C., Williamson,M. and Grimmelikhuijzen,C.J. Three different prohormones yield a variety of Hydra-RFamide(Arg-Phe-NH2) neuropeptides in Hydra magnipapillata Biochem. J. 332 (PT 2), 403-412 (1998)
RFamide II	Hydra magnipapillata	QWFNGRF	C-terminal amide, N-terminal Pyroglutamate	EAAT.	.GRDI	CAA72373	MLSNKKVELLFALVFVVVAVVRSEDKKLSLEDNKDVKRIVNDYLETKNGEQLMSGRFGKRETDEADSDDEDSSEYENEYDDELENQGLANARYERQLMRGRFGREKNAASNEDQWLGGRFGREAATQWFNGRFGRDIEGRFLPRFAKESNKPHLRGRFGRAVKL		Darmer,D., Hauser,F., Nothacker,H.P., Bosch,T.C., Williamson,M. and Grimmelikhuijzen,C.J. Three different prohormones yield a variety of Hydra-RFamide(Arg-Phe-NH2) neuropeptides in Hydra magnipapillata Biochem. J. 332 (PT 2), 403-412 (1998)
RFamide III/IV	Hydra magnipapillata	KPHLRGRF	C-terminal amide	KESN.	.GRAV	CAA72373	MLSNKKVELLFALVFVVVAVVRSEDKKLSLEDNKDVKRIVNDYLETKNGEQLMSGRFGKRETDEADSDDEDSSEYENEYDDELENQGLANARYERQLMRGRFGREKNAASNEDQWLGGRFGREAATQWFNGRFGRDIEGRFLPRFAKESNKPHLRGRFGRAVKL		Darmer,D., Hauser,F., Nothacker,H.P., Bosch,T.C., Williamson,M. and Grimmelikhuijzen,C.J. Three different prohormones yield a variety of Hydra-RFamide(Arg-Phe-NH2) neuropeptides in Hydra magnipapillata Biochem. J. 332 (PT 2), 403-412 (1998)
RFamide V	Hydra magnipapillata	QLMSGRF	C-terminal amide	KNGE.	.GKRE	CAA72373	MLSNKKVELLFALVFVVVAVVRSEDKKLSLEDNKDVKRIVNDYLETKNGEQLMSGRFGKRETDEADSDDEDSSEYENEYDDELENQGLANARYERQLMRGRFGREKNAASNEDQWLGGRFGREAATQWFNGRFGRDIEGRFLPRFAKESNKPHLRGRFGRAVKL		Darmer,D., Hauser,F., Nothacker,H.P., Bosch,T.C., Williamson,M. and Grimmelikhuijzen,C.J. Three different prohormones yield a variety of Hydra-RFamide(Arg-Phe-NH2) neuropeptides in Hydra magnipapillata Biochem. J. 332 (PT 2), 403-412 (1998)
RFamide VII	Hydra magnipapillata	QLLRGRF	C-terminal amide	RYGR.	.GRQE	CAA72373	MLSNKKVELLFALVFVVVAVVRSEDKKLSLEDNKDVKRIVNDYLETKNGEQLMSGRFGKRETDEADSDDEDSSEYENEYDDELENQGLANARYERQLMRGRFGREKNAASNEDQWLGGRFGREAATQWFNGRFGRDIEGRFLPRFAKESNKPHLRGRFGRAVKL		Darmer,D., Hauser,F., Nothacker,H.P., Bosch,T.C., Williamson,M. and Grimmelikhuijzen,C.J. Three different prohormones yield a variety of Hydra-RFamide(Arg-Phe-NH2) neuropeptides in Hydra magnipapillata Biochem. J. 332 (PT 2), 403-412 (1998)
RFamide VIII/IX	Hydra magnipapillata	KPHLRGRF	C-terminal amide	REFN.	.GRIA	CAA72373	MLSNKKVELLFALVFVVVAVVRSEDKKLSLEDNKDVKRIVNDYLETKNGEQLMSGRFGKRETDEADSDDEDSSEYENEYDDELENQGLANARYERQLMRGRFGREKNAASNEDQWLGGRFGREAATQWFNGRFGRDIEGRFLPRFAKESNKPHLRGRFGRAVKL		Darmer,D., Hauser,F., Nothacker,H.P., Bosch,T.C., Williamson,M. and Grimmelikhuijzen,C.J. Three different prohormones yield a variety of Hydra-RFamide(Arg-Phe-NH2) neuropeptides in Hydra magnipapillata Biochem. J. 332 (PT 2), 403-412 (1998)
LWamide I	Hydractinia echinata	RPPGLW	C-terminal amide, N-terminal Proline	STVQ.	.GREA	Q25060	MEKEMRNLMLLVLLTVILDNGIGKCNAKSEEDQDGNARNNRIDKNDDNSDSIEKYLREVTDELSKILAKRIYRDIQLRENNKKAENRQSWIGDLENLDIDSTVQRPPGLWGREADFDNTRAHDSAQISDEKQSGLWVGDAKPPGLWGRDAKPPGLWGRDAKPPGLWGRDAKPPGLWGRDAKPPGLWGRDAKPPGLWGRDAKPPGLWGRDAKPPGLWGGDAKPPGLWGRDAKPPGLWGRDAKPPGLWGRDAKPPGLWGRDAKPPGLWGRDAKPPGLWGRDTKPPGLWGRDAKPPGLWGRDAKPPSLWSKDNNVIKSRSDDAKPPGLWGRQVEDGPTKIWGDGFLDAERHIRLLKNDERFNRLEKKADMEEELRVAQGPSVTNAKDTFGELADLLRKRIVK…		Gajewski,M., Leitz,T., Schlossherr,J. and Plickert,G. LWamides from Cnidaria constitute a novel family of neuropeptides with morphogenetic activity Roux's Arch. Dev. Biol. 205, 232-242 (1996)
LWamide II	Hydractinia echinata	KPPGLW	C-terminal amide, N-terminal Proline	[VG][GR]DA.	.GRDA	Q25060	MEKEMRNLMLLVLLTVILDNGIGKCNAKSEEDQDGNARNNRIDKNDDNSDSIEKYLREVTDELSKILAKRIYRDIQLRENNKKAENRQSWIGDLENLDIDSTVQRPPGLWGREADFDNTRAHDSAQISDEKQSGLWVGDAKPPGLWGRDAKPPGLWGRDAKPPGLWGRDAKPPGLWGRDAKPPGLWGRDAKPPGLWGRDAKPPGLWGRDAKPPGLWGGDAKPPGLWGRDAKPPGLWGRDAKPPGLWGRDAKPPGLWGRDAKPPGLWGRDAKPPGLWGRDTKPPGLWGRDAKPPGLWGRDAKPPSLWSKDNNVIKSRSDDAKPPGLWGRQVEDGPTKIWGDGFLDAERHIRLLKNDERFNRLEKKADMEEELRVAQGPSVTNAKDTFGELADLLRKRIVK…		Gajewski,M., Leitz,T., Schlossherr,J. and Plickert,G. LWamides from Cnidaria constitute a novel family of neuropeptides with morphogenetic activity Roux's Arch. Dev. Biol. 205, 232-242 (1996)
Pol-RFamide-I	Polyorchis penicillatus	QLLGGRF	C-terminal amide, N-terminal Pyroglutamate	EARK.	.GRKD	P21259	MNLITLLVLGVSTCLIYGIEADEKTSSALENEIVEILNGNFKNEKKSIETSDQWLKGRFGREVNQWLKGRFGRELSDQWLKGRFGRELSDQWLKGRFGREVLDQWLKGRFGRDASNQWLKGRFGRELSDQWLKGRFGREGSNQWLKGRFGREASKNDLEKQNGRGDSDQWLKGRFGREARKQLLGGRFGRKDMNQLLAERHGRETSDQWLKGRFGRQLSDQWLKGRFGREVKNDKNNPFRSRYTGDSTQLQRENNQPIEELRDNTEKVSIENKPIMKKTSVKISKTV		Schmutzler,C., Diekhoff,D. and Grimmelikhuijzen,C.J. The primary structure of the Pol-RFamide neuropeptide precursor protein from the hydromedusa Polyorchis penicillatus indicates a novel processing proteinase activityBiochem. J. 299 (Pt 2), 431-436 (1994)
Pol-RFamide-II	Polyorchis penicillatus	QWLKGRF	C-terminal amide, N-terminal Pyroglutamate	[ERDGKQ][TELVAGD][SVLRM][DN].	.GR[EDK][VLAGDT]	P21259	MNLITLLVLGVSTCLIYGIEADEKTSSALENEIVEILNGNFKNEKKSIETSDQWLKGRFGREVNQWLKGRFGRELSDQWLKGRFGRELSDQWLKGRFGREVLDQWLKGRFGRDASNQWLKGRFGRELSDQWLKGRFGREGSNQWLKGRFGREASKNDLEKQNGRGDSDQWLKGRFGREARKQLLGGRFGRKDMNQLLAERHGRETSDQWLKGRFGRQLSDQWLKGRFGREVKNDKNNPFRSRYTGDSTQLQRENNQPIEELRDNTEKVSIENKPIMKKTSVKISKTV		Schmutzler,C., Diekhoff,D. and Grimmelikhuijzen,C.J. The primary structure of the Pol-RFamide neuropeptide precursor protein from the hydromedusa Polyorchis penicillatus indicates a novel processing proteinase activityBiochem. J. 299 (Pt 2), 431-436 (1994)
Square brackets indicate possible amino acid residues in the position. This is because same mature neuropeptide sequence can be found in multiple location of the precursor with slightly different flanking amino acid sequence.
