# Supplementary material for: A combined strategy of neuropeptide prediction and tandem mass spectrometry identifies evolutionarily conserved ancient neuropeptides in the sea anemone Nematostella vectensis
Source: PLoS One. 2019 Sep 23;14(9):e0215185. doi: 10.1371/journal.pone.0215185 (PMC6756747; doi:10.1371/journal.pone.0215185)
Supplement: S2 Table — (XLSX) [file pone.0215185.s004.xlsx]

## Sheet: Sheet1
	Peptide family name	Location in JGI Nematostella vectensis dataset (based on protein model)	protein model id	Stellabase transcriptome ID (http://cnidarians.bu.edu/stellabase/index.cgi)	nucleotide sequence	deduced amino acid sequence
	HIRamide	scaffold_355:4232-6360	218581	Nv.T1.68508.1	TCCTCTTCGCCGTAGAGCCGGACCGACGAGAAAGTTCTACCTGACGAAGAGGAATCTTCACCAGAATCTTGAAGAAAATGCGGCTGTACTTGTTTGTTCCAGTTTTCGCTCTAGTCCTAGCAGTCGAGGGGGCCTCGGACGAGAAGCGCGACTCCAAGCAGCCACCAATAGATTTATCCCCCGCTGCTTATTTCCATATAAGGGGGAAGCGTACCTACAATGCACCGCCGTTGGACTTGAGTGGTCCTGCGTACTTCCACATCCGGGGCAAACGTACTGCTAAGCAACCACCCTACCTTGACCTTGGAGAGCCGTCTTTCTTTCACATTCGAGGAAAAAGAACGGAGGGCCCACCTTACATAGACTTGACTGAGCCCTCGTTCTTCCACATTCGAGGAA…	MRLYLFVPVFALVLAVEGASDEKRDSKQPPIDLSPAAYFHIRGKRTYNAPPLDLSGPAYFHIRGKRTAKQPPYLDLGEPSFFHIRGKRTEGPPYIDLTEPSFFHIRGKRSSEQPPLDLGPAYFHIRGKRTKNPPIDLGPAYFHIRGKRLSGEQPPYLDLTPAYFHIRGKRTQQPPMIDLSEPAFFHIRGRRAVEQPPYLDLTPSYFHIRGKRTEYPPFLELGQPSYFHIRGRRAEKTTKD
	PRGamide	scaffold_1:2823376-2826009	196345	Nv.T1.17443.1	TGGTCCGGTCACATATGTGAAGCACAAAGCGCGAATCGACATCCACTCGACGCGCACGCTTCGCTTTTTCCCCAACGGATCTCGTTCCCCAGTCTTAAAATGGCCTATTTCAAATGGACTCTTTGCGCTTTTGTATTAGCTGTTCTATGCCTGTCAACAAATTATGTTGCAGGTGAAAAAAACGAGGAAAAATCCGAAAAGTCAACGCTACTTCAAGAATTGAGCAAAAAGGACTTTGACAAAGAGTTGGCGGCAGACGAAGCAATCGTCTTGGAACTTTTGAAAGAGAAAGCTGATGATCTGGATGAAGAATCTTTACTTGATCTCTTGGCTCCGCGCGGCGGCCGTGACGCCCCTAGGGGAGGACGATCTCTTTTAGACGCCCCACGAGGTGGTAGA…	MAYFKWTLCAFVLAVLCLSTNYVAGEKNEEKSEKSTLLQELSKKDFDKELAADEAIVLELLKEKADDLDEESLLDLLAPRGGRDAPRGGRSLLDAPRGGRSLLDLLAAPRGGRDAPRGGRSLTELLNAPRRGRSLADLLDAPRGGRSLAELLDAPRGGRSIEAPRGGRSLAELLEAPRGGRSLIELLEAPRGGRSVEAPRGGRSILELLTAPRGGRSAPRGGRSAEKSDAIHKEKKAPRGGRKRRSLPEEEMDGPRGGRSAVSGRSSEDGPRGGRAVYGPRGGRSFDGSRGGRSYDGPRGGRSMENGPRGGRATEFGPRGGRSYEGSRGGREIDGPRGGRSFKEGPRGGRAVEGPRGGRDLYEEGPRGGREVYLEGPRGGRDLVLEGPRGGRDLYEEGP…
	QWamide	scaffold_149:403233-408237	245206	Nv.T1.25541.1	ATGCTAAAATTGATAACTTTAGCAAAAAGTGCGCAATTCAAGTTGACCAAGCGTTCTCGGATTTATATCAAGGCCAGCTTCTACAACCATGCGTGGTGTCTTCATCGTCTTCTATGGCTTTCTTCTTACTGTCGAAAGAGCAAATTCCGCCAAGGTTTAACAGATCAACCAATGGATGAAAGCAAAGAAATTCCGCCACAAGGTTTGAGATTCAGCCAATGGGGAAAGAAAGAAATTCCGCCACAAGGTTTCAGATTCAACCAATGGGGAAAGAAAGAAATTCCGCCACAAGGTTTAAGATTCAACCAATGGGGAAAGAAAGAAATTCCGCCACAAGGTTTCAGATTCAGCCAATGGGGAAAGAAAGAAATTCCGCCACAAGGTTTCAGATTCAACCAA…	MLKLITLAKSAQFKLTKRSRIYIKASFYNHAWCLHRLLWLSSYCRKSKFRQGLTDQPMDESKEIPPQGLRFSQWGKKEIPPQGFRFNQWGKKEIPPQGLRFNQWGKKEIPPQGFRFSQWGKKEIPPQGFRFNQWGKKEIPPQGLRFNQWGKKEIPPQGLRFNQWGKKEIPPQGLRFSQWGKREIPPQGLRFNQWGKKEIPPQGLRFNQWGKKEIPPQGLRFNQWGKKEIPPQGLRFNQWGKKEIPPQGLRFNQWGKKEIPPQGLRFNQWGKKEIPPQGLRFSQWGKKEIPPQGLRFNQWGKKEIPPQGLRFNQWGKRKLINQVMI
	RFamide	scaffold_19:1453972-1455117	1374	Nv.T1.30542.1	GTCCTTTTTTATTAATTCTAAATCTTGTTACTAATACTACAGATTTAGAACCACTTTCCAGCACAAACCAGGTTTTAACTAAACGAGTGAACAGAAATATGAATAACAGTGAAAACTGCATAAACAAATTATTATTACATTATCCATTTTTGAATTGATAGAACATTTTAAAATTGGAATGCTAATCGATGACACCGTTGTTTTTTGTTAGACATCTGGCTAGATTTCGGTCTGCAACTAAGACTTCTTTCTTTTTTTTATTGCCGTAGACATACTAGTTGCCGTCATGGCGCCGCGTCCGGGCACACTCTTGCTGCTTGGAATCCTAATTCAAGTCCTTATATGCACTGCCAAGTCCACCTACAAGAAAGAAATAGCCGACTTACTGGATGATAACAA…	MAPRPGTLLLLGILIQVLICTAKSTYKKEIADLLDDNKDTPQFWKGRFSDPQFWKGRFSDPQFWKGRFSDPQFWKGRFSDPQFWKGRFSDPQFWKGRFSDPQFWKGRFSDPQFWKGRFADELLNGGHHKHHHEEGEWKRTAGPGRFGREDQGRFGREDQGRFGREDQGRFGREDQGRFGREDQGRFGREDQGRFGREDQGRFGREDQGRFGREDQGRFGREDQGRFGREDQGRFGREDQGRFGREDQGRFGREDQGRFGREDQGRFGREDQGRFGREDQGRFGREDQGRFGREDQGRFGREDQGRFGREDQGRFGREDQGRFGRNKIARVIDLDQGRFGRTMDTATKKDTVASMPEQDANPQTRFDGKKRQAAKERSIEKKSTISSDAKASDAKQS
	RPamide	scaffold_139:565379-568867	244953	Nv.T1.11292.1	GTGTTCTGACTTCATCCTCTTTTTGTTCTTTCTAATGCGTTTATTGCTTTGGAAGTTCTTTAATCAGGATCTCATTTGACCACCAGGTGAAAATGTCATAATACTAGACAGTATTTGAGCGCTATGTAGCTTATATAAACGCTTGTAATGTGACAGATTCGCACACTCTTTTCGAAGGACCTTGAAAGTGGACTGTTCTCGGCTTTTGTCTCGAGACCTTTCGATAGTTATTTCAAGGTTTAAAATGAAGGTTCTTTGCGTGACGTTAGTACTGATGGCGCTTGTGTGCTCGGTACAGAGCCGAAACCTGAGACACAAAGACTATGAACGAGAATTACAAGATTACAGACGTGATTTTGCAAGAGCGCTAAGTATGGTAGAACAAGACGCATTTCTGCC…	MKVLCVTLVLMALVCSVQSRNLRHKDYERELQDYRRDFARALSMVEQDAFLPKPRPGRREQDSSNYEFPPGFHRPGKKRSFKEEK
	VRHamide	scaffold_2964:6474-10721	223541	Nv.T1.64398.1	GCTAAAGACAGAGCGGCAATCTCGTCAGACGCAAGGAAGCCTCTTTACGACATTGCCGCTCTGTCTTTAGCCGTTTGTGGTAGAAGCAGAAGTTTCACAATGAAGATCACCCCTGTAATGTCCTGCCTGGTCTTGGCCTCTGCCTTGCTTGTCACGGCGGAATGCTACAGAATAACTGATCCCGGCGATCTCGAAAAACCACAAGAAAATGACGAGCCTGGACCGCCTATGATAAAGATTCCCGTCAGACACGGCAAGAGGGAATTTAATGACGATTTGGAAGATACGACACTGCTTCATTACCCCTTCAGGGTCGCACGCAAAAGGGAGCTTTTCAACGCTGGTGGCCCTCCCCCAATCTACCTTCCTGTAAGGCCAGGAAAACGCGGGTATTACAGA…	MKITPVMSCLVLASALLVTAECYRITDPGDLEKPQENDEPGPPMIKIPVRHGKREFNDDLEDTTLLHYPFRVARKRELFNAGGPPPIYLPVRPGKRGYYRDNIQETRQYLDPRPGKRSRNH
