# Supplementary material for: A combined strategy of neuropeptide prediction and tandem mass spectrometry identifies evolutionarily conserved ancient neuropeptides in the sea anemone Nematostella vectensis
Source: PLoS One. 2019 Sep 23;14(9):e0215185. doi: 10.1371/journal.pone.0215185 (PMC6756747; doi:10.1371/journal.pone.0215185)
Supplement: S3 Table — (XLSX) [file pone.0215185.s005.xlsx]

## Sheet: Sheet1
	primer sequences		Sequences of cDNA fragments used for WISH probe synthesis
Peptide family name	forward primer	reverse primer
HIRamide	ACCGACGAGAAAGTTCTACCTGA	TCTGATGTGGAAGTACGAAG	ACCGACGAGAAAGTTCTACCTGACGAAGAGGAATCTTCACCAGAATCTTGAAGAAAATGCGGCTGTACTTGTTTGTTCCAGTTTTCGCTCTAGTCCTAGCAGTCGAGGGGGCCTCGGACGAGAAGCGCGACTCCAAGCAGCCACCAATAGATTTATCCCCCGCTGCTTATTTCCATATAAGGGGGAAGCGTACCCACAATGCACCGCCGTTGGACTTGAGTGGTCCTGCGTACTTCCACATCCGGGGCAAACGTACTGCTAAGCAACCACCCTACCTTGACCTTGGAGAGCCGTCTTTCTTTCACATTCGAGGAAAAAGACCGGAGGGCCCACCTTACATAGACTTGACTGAGCCCTCGTTCTTCCACATTCGAGGAAAGCGGTCATCCGAACAGCCGC…
PRGamide	AGCGCGAATCGACATCCACTC	TGGCGTCCGACTTCTCAGCAG	AGCGCGAATCGACATCCACTCGACGCGCACGCTTCGCTTTTTCCCCAACGGATCTCGTTTCCCAGTCTTAAAATGGCCTATTTCAAATGGACTCTTTGCGCTTTTGTATTAGCTGTTGTATGCCTGTCAACAAATTATGTTGCAGGTGAAAAAAACGAGGAAAAATCCGAAAAGTCAACGCTACTTCAAGAATTGAGCAAAAAGGACTTTGACAAAGAGTTGGCGGCAGACGAAGCAATCGTCTTGGAACTTTTGAAAGAGAAAGCTGATGATCTGGATGAAGAATCTTTACTTGATCTCTTGGCTCCGCGCGGCGGCCGTGACGCCCCTAGGGGAGGACGATCTCTTTTAGACGCCCCACGAGGTGGTAGATCCTTACTGGACCTTCTTGCAGCCCCT…
RFamide	TGCTGCTTGGAATCCTAATTCAAGT	TCGTGTCTGCGGATTAGCATCTT	TGCTGCTTGGAATCCTAATTCAAGTCCTTATATGCACTGCCAAGTCCACCTACAAGAAAGAAATAGCCGACTTACTGGATGATAACAAAGATACCCCTCAATTCTGGAAGGGACGCTTTTCCGATCCTCAGTTCTGGAAGGGACGCTTTTCCGATCCTCAGTTCTGGAAGGGACGCTTTTCCGATCCTCAGTTCTGGAAGGGACGCTTTTCCGATCCTCAATTCTGGAAGGGACGCTTTTCCGATCCTCAGTTCTGGAAGGGACGCTTTTCCGATCCTCAATTCTGGAAGGGACGCTTTTCCGATCCGCAGTTCTGGAAGGGACGCTTTGCTGACGAACTTTTAAATGGAGGTCATCACAAGCATCATCACGAGGAGGGAGAATGGAAACGCACAGCAG…
VRHamide	TCTACCACAGTGGTAGAAGCAGAAG	TCTCCACCATGGCTTCGCATGCT	TCTACCACAGTGGTAGAAGCAGAAGTTTCACAATGAAGATCACCCCTGTAATGTCCTGCCTGGTCTTGGCCTCTGCCTTGCTTGTCACGGCGGAATGCTACAGAATAACTGATCCCGGCGATCTCGAAAAACCACAAGAAAATGACGAGCCTGGACCGCCTATGATAAAGATTCCCGTCAGACACGGCAAGAGGGAATTTAATGACGATTTGGAAGATACGACACTGCTTCATTACCCCTTCAGGGTCGCACGCAAAAGGGAGCTTTTCAACGCTGGTGGCCCTCCCCCAATCTACCTTCCTGTAAGGCCAGGAAAACGCGGGTATTACAGAGATAACATACAAGAAACTCGCCAGTATCTCGACCCTAGACCCGGCAAGAGAAGTAGGAACCATTAAT…
